# Supplementary material for: TNF-α Affects Signature Cytokines of Th1 and Th17 T Cell Subsets through Differential Actions on TNFR1 and TNFR2
Source: Int J Mol Sci. 2022 Aug 18;23(16):9306. doi: 10.3390/ijms23169306 (PMC9408897; doi:10.3390/ijms23169306)
Supplement: Supplementary file 1 [file ijms-23-09306-s001.zip]

Archive with 1 entries (1 files):
- ijms-1791498-supplementary.pdf
